# Supplementary material for: Whole Mitochondrial Genome Sequencing and Phylogenetic Tree Construction for Procypris mera (Lin 1933)
Source: Animals (Basel). 2024 Sep 13;14(18):2672. doi: 10.3390/ani14182672 (PMC11428242; doi:10.3390/ani14182672)
Supplement: Supplementary file 1 [file animals-14-02672-s001.zip]

Archive with 1 entries (1 files):
- animals-3161371-supplementary.pdf
